# Supplementary material for: CircLONP2 enhances colorectal carcinoma invasion and metastasis through modulating the maturation and exosomal dissemination of microRNA-17
Source: Mol Cancer. 2020 Mar 18;19:60. doi: 10.1186/s12943-020-01184-8 (PMC7079398; doi:10.1186/s12943-020-01184-8)
Supplement: Supplementary file 1 — Additional file 1: Table S1. Primers and siRNAs used in this article. [file 12943_2020_1184_MOESM1_ESM.xlsx]

## Sheet: RT-qPCR primers and siRNAs
Gene	Primers	Type
circLONP2	GACTGAGAGAGAAGGCGCAC	F
	TGGGTTGTTCACTCCCACAG	R
mLONP2	CCAAGCCCCACTACACTCTG	F
	TCAAGTCGGTCCAACTGCTC	R
I7RCM	CTGGCCTTGTGTAGTAGCTCATGC	F
	TATTTTTTTAGAGATGGGGTGTCACC	R
I11RCM	TATTTTTAGTAGAGACGGGGTTTCAC	F
	CTGGCCGGGTGTGGTGGC	R
FUS	CAAGGCCTGGGTGAGAATGT	F
	TTGCCTCTCCCTTCAGCTTG	R
DDX1	CTCTTTCCAAGGCACCGGA	F
	CGGAGCATTGGGGAGAAACT	R
pri-miR-17	TGCTTACAGTGCAGGTAGTGATA	F
	CAAAAAGCACTCAACATCAGCAGG	R
beta-actin	GGGAAATCGTGCGTGACATTAAG	F
	TGTGTTGGCGTACAGGTCTTTG	R
GAPDH	TGCACCACCAACTGCTTAGC	F
	GGCATGGACTGTGGTCATGAG	R
Gene	siRNAs or ASO
circLONP2	UAGGUGCGCCUUCUCUCUCdTdT
FUS	AAUAAUACCAAUCUGCUUGdTdT
	AUAGCCUGAAGUGUCCGUGdTdT
	UAUAGCUUUGCUGCUGUCCdTdT
