# Supplementary material for: CircLONP2 enhances colorectal carcinoma invasion and metastasis through modulating the maturation and exosomal dissemination of microRNA-17
Source: Mol Cancer. 2020 Mar 18;19:60. doi: 10.1186/s12943-020-01184-8 (PMC7079398; doi:10.1186/s12943-020-01184-8)
Supplement: Supplementary file 5 — Additional file 5: Table S5. Deregulated miRNAs after circLONP2 overexpression or knockdown. [file 12943_2020_1184_MOESM5_ESM.xlsx]

## Sheet: Sheet1
DLD1 circLONP2/NC upregulated	Fold change and Regulation			DLD1 ASO-circLONP2/ASO-NC downregulated	Fold change and Regulation
systematic_name	Fold Change	Regulation		systematic_name	Fold Change	Regulation
hsa-miR-142	3.07082	up		hsa-miR-146a	148.98	down
hsa-miR-29c	2.97281	up		hsa-miR-582	66.3227	down
hsa-miR-10a	2.6482	up		hsa-miR-10a	30.811	down
hsa-let-7a	2.53814	up		hsa-miR-10b	17.4792	down
hsa-let-7b	2.45281	up		hsa-miR-26a-1	11.2099	down
hsa-miR-17	2.28204	up		hsa-miR-192	10.3527	down
hsa-miR-141	2.27161	up		hsa-miR-215	10.2357	down
hsa-miR-429	2.24011	up		hsa-miR-152	9.60604	down
hsa-miR-20a	2.23854	up		hsa-let-7a	9.37297	down
hsa-miR-200c	2.18028	up		hsa-miR-142	8.85151	down
hsa-miR-10b	2.13274	up		hsa-miR-4521	7.43046	down
hsa-miR-200a	2.12386	up		hsa-miR-372	7.38461	down
hsa-miR-24	3.07623	up		hsa-miR-375	7.1589	down
hsa-miR-21	2.85702	up		hsa-miR-373	7.13927	down
hsa-let-7f	2.822	up		hsa-miR-200c	7.0015	down
hsa-miR-1260a	2.7684	up		hsa-miR-181b	6.46227	down
hsa-miR-4636	2.47784	up		hsa-miR-194	6.20694	down
hsa-miR-7977	2.37948	up		hsa-miR-198	5.30509	down
hsa-let-7g	2.26891	up		hsa-miR-181a	5.18373	down
hsa-miR-29a	2.18378	up		hsa-miR-26b	5.08439	down
hsa-miR-425	2.13926	up		hsa-miR-450a	4.68836	down
hsa-miR-103a	2.1323	up		hsa-miR-6716	4.67633	down
hsa-miR-107	2.10945	up		hsa-miR-451b	4.354	down
hsa-miR-93	2.09732	up		hsa-miR-4730	4.265	down
hsa-miR-125b	2.08743	up		hsa-miR-29b-1	4.19561	down
hsa-let-7c	2.0682	up		hsa-miR-491	4.13021	down
hsa-miR-29b	2.05456	up		hsa-miR-19b-1	4.07986	down
hsa-let-7d	2.01129	up		hsa-miR-6514	3.97395	down
hsa-let-7i	2.00011	up		hsa-miR-141	3.9433	down
				hsa-miR-1287	3.72392	down
				hsa-miR-200a	3.59302	down
				hsa-miR-27b	3.58208	down
				hsa-miR-6873	3.50776	down
				hsa-let-7f-2	3.31447	down
				hsa-miR-301a	3.0187	down
				hsa-miR-15a	2.97542	down
				hsa-miR-1250	2.93043	down
				hsa-miR-200b	2.92215	down
				hsa-miR-5010	2.9019	down
				hsa-miR-545	2.88129	down
				hsa-miR-542	2.85296	down
				hsa-miR-32	2.85048	down
				hsa-miR-224	2.82758	down
				hsa-miR-20a	2.82404	down
				hsa-miR-6751	2.65085	down
				hsa-miR-5698	2.64201	down
				hsa-miR-92a	2.63781	down
				hsa-miR-6891	2.5779	down
				hsa-miR-6778	2.57246	down
				hsa-miR-29c	2.54812	down
				hsa-miR-4473	2.49357	down
				hsa-miR-424	2.48982	down
				hsa-miR-196b	2.45068	down
				hsa-miR-449c	2.41575	down
				hsa-miR-374b	2.3772	down
				hsa-miR-6847	2.34795	down
				hsa-miR-196a	2.33001	down
				hsa-miR-148a	2.32991	down
				hsa-miR-17	2.29651	down
				hsa-miR-769	2.29124	down
				hsa-miR-3151	2.284	down
				hsa-miR-484	2.26005	down
				hsa-miR-4446	2.19325	down
				hsa-miR-33a	2.19084	down
				hsa-miR-22	2.15345	down
				hsa-miR-429	2.10868	down
				hsa-miR-3200	2.05466	down
				hsa-let-7b	2.05156	down
				hsa-miR-335	2.05041	down
				hsa-miR-26a	2.04422	down
				hsa-miR-658	2.03551	down
				hsa-miR-5704	2.03078	down
				hsa-miR-1247	2.00195	down
				hsa-miR-140	2.00165	down
